# Supplementary material for: Assessing Tumour Haemodynamic Heterogeneity and Response to Choline Kinase Inhibition Using Clustered Dynamic Contrast Enhanced MRI Parameters in Rodent Models of Glioblastoma
Source: Cancers (Basel). 2022 Feb 26;14(5):1223. doi: 10.3390/cancers14051223 (PMC8909848; doi:10.3390/cancers14051223)
Supplement: Supplementary file 1 [file cancers-14-01223-s001.zip]

Archive with 1 entries (1 files):
- cancers-1542934-supplementary.pdf
